# Supplementary material for: Exceptions to Broad Tissue-Specific Transcriptomic Interdependence: Searching for Independence in Expression of Genes
Source: Genes (Basel). 2025 Sep 10;16(9):1067. doi: 10.3390/genes16091067 (PMC12469897; doi:10.3390/genes16091067)
Supplement: Supplementary file 1 [file genes-16-01067-s001.zip]

Archive with 4 entries (4 files):
- Supplementary Table S1.csv
- Supplementary Table S2.ods
- Supplementary Table S3.xlsx
- Supplementary Table S4.xlsx
