# Supplementary material for: Exceptions to Broad Tissue-Specific Transcriptomic Interdependence: Searching for Independence in Expression of Genes
Source: Genes (Basel). 2025 Sep 10;16(9):1067. doi: 10.3390/genes16091067 (PMC12469897; doi:10.3390/genes16091067)
Supplement: Supplementary file 1 [file genes-16-01067-s001.zip › Supplementary Table S1.csv]

Var1	Freq
Adipose - Subcutaneous	270
Adipose - Visceral (Omentum)	250
Adrenal Gland	184
Artery - Aorta	231
Artery - Coronary	103
Artery - Tibial	395
Bladder	12
Brain - Amygdala	39
Brain - Anterior cingulate cortex (BA24)	48
Brain - Caudate (basal ganglia)	162
Brain - Cerebellar Hemisphere	142
Brain - Cerebellum	77
Brain - Cortex	40
Brain - Frontal Cortex (BA9)	111
Brain - Hippocampus	66
Brain - Hypothalamus	80
Brain - Nucleus accumbens (basal ganglia)	125
Brain - Putamen (basal ganglia)	105
Brain - Spinal cord (cervical c-1)	82
Brain - Substantia nigra	32
Breast - Mammary Tissue	163
Cells - Cultured fibroblasts	501
Cells - EBV-transformed lymphocytes	174
Cervix - Ectocervix	3
Cervix - Endocervix	4
Colon - Sigmoid	169
Colon - Transverse	209
Esophagus - Gastroesophageal Junction	215
Esophagus - Mucosa	423
Esophagus - Muscularis	328
Fallopian Tube	4
Heart - Atrial Appendage	237
Heart - Left Ventricle	235
Kidney - Cortex	13
Liver	69
Lung	313
Minor Salivary Gland	146
Muscle - Skeletal	728
Nerve - Tibial	230
Ovary	107
Pancreas	145
Pituitary	89
Prostate	70
Skin - Not Sun Exposed (Suprapubic)	342
Skin - Sun Exposed (Lower leg)	462
Small Intestine - Terminal Ileum	117
Spleen	104
Stomach	143
Testis	84
Thyroid	221
Uterus	90
Vagina	96
Whole Blood	689
