# Supplementary material for: Exceptions to Broad Tissue-Specific Transcriptomic Interdependence: Searching for Independence in Expression of Genes
Source: Genes (Basel). 2025 Sep 10;16(9):1067. doi: 10.3390/genes16091067 (PMC12469897; doi:10.3390/genes16091067)
Supplement: Supplementary file 1 [file genes-16-01067-s001.zip › Supplementary Table S2.ods]

## Sheet: density-plots-bicor-data
tissue	mean	sd	median	Q1	Q3	pc5	pc95	skewness	percent.below.0.2
Adipose - Subcutaneous	0.240211520824037	0.0605088051783402	0.23882414046515	0.194420486718489	0.288779005624062	0.143155472374992	0.336846404107784	-0.0434079809940995	28.2919981282171
Adipose - Visceral (Omentum)	0.308916522220998	0.0916798592767783	0.316906221353246	0.230923860941086	0.388968271155351	0.158489242282622	0.441012035036021	-0.217560914978117	14.9188453688405
Adrenal Gland	0.259246194668753	0.0764557269012784	0.26448878429719	0.198435314818945	0.32198751782741	0.131526610846004	0.372265030038735	-0.209822685097033	25.6668767065743
Artery - Aorta	0.193804368569986	0.0407591285542052	0.193351096443827	0.165269852066741	0.223459246131722	0.127107745236224	0.260783068154709	-0.054279757733601	55.7977088572227
Artery - Coronary	0.211601624366963	0.0399837852730769	0.211828245666651	0.184934939062456	0.238976779028246	0.14534434753879	0.277738910570574	-0.119279142280297	38.3456561922366
Artery - Tibial	0.19075491403853	0.037303673197009	0.189553025269007	0.166447933062192	0.214668963402687	0.130608896340574	0.255909765575316	-0.0111240010754072	61.1844623038653
Brain - Caudate (basal ganglia)	0.524311052986146	0.133259268066294	0.570250441246556	0.47444467314824	0.620266278737723	0.224808732608086	0.657617809946465	-1.32566565798748	3.68232713840471
Brain - Cerebellar Hemisphere	0.374153753030235	0.100260137175659	0.399780216344128	0.317113085627584	0.452152854736421	0.165372109637489	0.494922887528536	-0.876269249089218	8.39197748064743
Brain - Frontal Cortex (BA9)	0.474016868832758	0.129192776072431	0.52135508351969	0.418411152826053	0.568566221732045	0.196500392813858	0.60686047997802	-1.15146988276929	5.32414657062324
Brain - Nucleus accumbens (basal ganglia)	0.474203552930485	0.124885569918896	0.512897662785476	0.412612052898647	0.567697861644896	0.202261704519271	0.611630390841116	-1.10336352893398	4.82999324476469
Brain - Putamen (basal ganglia)	0.551369459627238	0.143925247814145	0.603665083552544	0.503928699264199	0.653334669622706	0.218594501957969	0.689717276012274	-1.38353919353748	4.26782519805776
Breast - Mammary Tissue	0.347153767636214	0.120606063890041	0.37016470503159	0.242118283448796	0.453674335524491	0.144792454597529	0.506631943064982	-0.345523111003838	17.3197781885397
Cells - Cultured fibroblasts	0.30557922814115	0.080748721038112	0.316259884339607	0.251760729614883	0.368005296883286	0.153290024325958	0.419027819991294	-0.526015562381927	12.4515166583789
Cells - EBV-transformed lymphocytes	0.219622993569391	0.0625666729601799	0.217152890522849	0.170860397768069	0.267230309834768	0.122204237955776	0.325312986698419	0.0937769539956832	40.570604593676
Colon - Sigmoid	0.235920266280125	0.0655168995750708	0.235149940275754	0.179683139938265	0.289553497358975	0.137441987817588	0.340381239182626	0.0421643743417685	34.2207484604453
Colon - Transverse	0.453773310979914	0.148170821123052	0.499687077627917	0.34455809996202	0.58121049151233	0.17424859490636	0.62172199966486	-0.699109792504746	8.37043633125556
Esophagus - Gastroesophageal Junction	0.22488713291998	0.0529249974315638	0.226988269671216	0.185739487225872	0.265171471383402	0.13690401450821	0.307461784361489	-0.145236323980484	33.2756132756133
Esophagus - Mucosa	0.260664505253026	0.070683400339365	0.266599923557159	0.206603757357992	0.316050703251869	0.140525200285781	0.36773214498743	-0.218854071229968	22.4974721941355
Esophagus - Muscularis	0.219692392341235	0.0482925281959687	0.220596039421964	0.185341572447023	0.256124458781411	0.14033900689864	0.296276030730778	-0.189363903088654	34.7766990291262
Heart - Atrial Appendage	0.37028622017808	0.0895313310088358	0.387612357145505	0.313237484986416	0.439134250871049	0.197465069480383	0.490152691024342	-0.665966848585718	5.28321056642113
Heart - Left Ventricle	0.363374426421435	0.098249843969217	0.388238417908659	0.293128621005659	0.443476042389339	0.180478542966649	0.487023737069253	-0.621650769128932	8.09321366713903
Lung	0.216581256984525	0.047189181187074	0.221035851890626	0.184878636398704	0.251878065545657	0.132481484106874	0.286070243207862	-0.43826462319914	34.034449926426
Minor Salivary Gland	0.388003474870504	0.101260565561753	0.40899997449462	0.321167757240465	0.469850996219473	0.196945868912938	0.517657818352978	-0.674980838940915	5.29743390357698
Muscle - Skeletal	0.335182654276993	0.108852328391632	0.35466643625669	0.245925376602771	0.429453414674918	0.145617824621354	0.479896976010875	-0.389515340947674	15.962968158227
Nerve - Tibial	0.201882676192421	0.0456260292129626	0.199209181814805	0.170261875959836	0.233934382635452	0.129387722232667	0.280155057595972	0.0840654375996609	50.8561928512053
Ovary	0.230909095257201	0.0586696975091207	0.224986446319891	0.185920769575501	0.275702546407903	0.142667565250365	0.331902169031458	0.192708354235527	34.3566867838712
Pancreas	0.522788451430896	0.12637819221998	0.56161800669868	0.471243931624306	0.613801785008969	0.239257924024782	0.654992607329305	-1.40911100276395	3.58819076457229
Skin - Not Sun Exposed (Suprapubic)	0.210178984378373	0.0531151335248975	0.205370421328076	0.170326280379862	0.250472688084467	0.128822273133787	0.300061533450618	0.0964668520760221	46.2962962962963
Skin - Sun Exposed (Lower leg)	0.219281337897918	0.0597284289079633	0.215869209084061	0.173292786677944	0.264918920502529	0.127853808903361	0.31908821904093	0.0551722921702172	40.3682587157678
Small Intestine - Terminal Ileum	0.408163357511459	0.108778322984965	0.429800571277708	0.331158215556235	0.49734839964847	0.203013741939805	0.550322994849898	-0.580500400215496	4.71175166297118
Spleen	0.360046414534592	0.0916027814030652	0.378184387017019	0.303400210792572	0.431833342188537	0.180447662136004	0.48004555368181	-0.696967577198683	7.12040944599084
Stomach	0.450900702567405	0.134478506627301	0.491041428723879	0.352730232084625	0.566635543972189	0.2002113964774	0.606582235276345	-0.697585083287673	4.99509215835969
Thyroid	0.231280466113122	0.0595221158899425	0.230764765823115	0.185857512533474	0.277544656387738	0.13500026907698	0.327028118718629	-0.0325843624807486	32.72086584445
Whole Blood	0.492766561596841	0.101022019376684	0.516707056248785	0.441291436997693	0.568232817760971	0.284170531669652	0.61292100623229	-1.09049048373486	1.22553191489362
