# Supplementary material for: Exceptions to Broad Tissue-Specific Transcriptomic Interdependence: Searching for Independence in Expression of Genes
Source: Genes (Basel). 2025 Sep 10;16(9):1067. doi: 10.3390/genes16091067 (PMC12469897; doi:10.3390/genes16091067)
Supplement: Supplementary file 1 [file genes-16-01067-s001.zip › Supplementary Table S3.xlsx]

## Sheet: validation-of-uncorrelated-from
Supplementary Table. Validation of uncorrelated genes from GTEx in four external datasets.
The number (n) of datasets with sufficient gene experssion is provided, along with the number of datasets with validation (within-dataset Z-score < 5th percentile) and proprtion of n.validated/n.expressed
gene	ensembl	n.times.expressed	n.times.validated	n.validated/n.expressed	mean.abs.of.bicor.in.gtex.blood	mean.abs.of.bicor.in.character.blood	z.score.of.mean.abs.of.bicor.in.character.blood	validation.in.character (<<<)	mean.abs.of.bicor.in.migraine.blood	z.score.of.mean.abs.of.bicor.in.migraine.blood	validation.in.migraine (<<<)	mean.abs.of.bicor.in.covid1.data	z.score.of.mean.abs.of.bicor.in.covid1.data	validation.in.covid1.data (<<<)	mean.abs.of.bicor.in.covid2.data	z.score.of.mean.abs.of.bicor.in.covid2.data	validation.in.covid2.data (<<<)
ABCB6	ENSG00000115657	2	1	0.5	0.180268	0.106013	-2.12597	1	0.451422	-0.321635	0			0			0
ADIPOR1	ENSG00000159346	2	1	0.5	0.178739	0.368844	0.509321	0	0.244627	-2.11912	1			0			0
BNIP3L	ENSG00000104765	2	0	0	0.142868	0.338809	0.208175	0	0.302539	-1.61574	0			0			0
BSG	ENSG00000172270	3	1	0.333333	0.123012	0.2908	-0.27319	0	0.176955	-2.70734	1	0.235679	0.181371	0			0
C1QA	ENSG00000173372	2	1	0.5	0.161896			0			0	0.277519	0.855486	0	0.152963	-1.71523	1
C1QB	ENSG00000173369	2	0	0	0.144521			0			0	0.162082	-1.00439	0	0.271197	-0.126909	0
C1QC	ENSG00000159189	2	0	0	0.132272			0			0	0.244276	0.319889	0	0.287013	0.08556	0
C7orf73	ENSG00000243317	4	0	0	0.177165	0.319614	0.0157186	0	0.449768	-0.336011	0	0.169896	-0.87849	0	0.224038	-0.760429	0
CAMP	ENSG00000164047	2	1	0.5	0.156644	0.254442	-0.637738	0	0.168538	-2.7805	1			0			0
CD24	ENSG00000272398	1	0	0	0.179257			0	0.443534	-0.390195	0			0			0
CEBPE	ENSG00000092067	0	0	#DIV/0!	0.147859			0			0			0			0
CHI3L1	ENSG00000133048	4	1	0.25	0.18965	0.180227	-1.38185	0	0.219179	-2.34032	1	0.213111	-0.182226	0	0.275197	-0.0731673	0
CTD-2336O2.1	ENSG00000253982	3	1	0.333333	0.179492			0	0.0900552	-3.46268	1	0.256302	0.513654	0	0.325943	0.608544	0
DCAF12	ENSG00000198876	4	1	0.25	0.186801	0.31731	-0.00738635	0	0.219028	-2.34164	1	0.22096	-0.0557673	0	0.251691	-0.388941	0
DEFA3	ENSG00000239839	3	1	0.333333	0.18286			0	0.101198	-3.36583	1	0.20289	-0.346903	0	0.270592	-0.135038	0
DES	ENSG00000175084	0	0		0.155824			0			0			0			0
E2F2	ENSG00000007968	1	1	1	0.158256			0	0.160348	-2.85169	1			0			0
EIF2AK1	ENSG00000086232	2	1	0.5	0.157369	0.270416	-0.477574	0	0.282789	-1.78742	1			0			0
FAXDC2	ENSG00000170271	1	1	1	0.121078			0	0.282778	-1.78751	1			0			0
FIS1	ENSG00000214253	3	0	0	0.113443	0.201887	-1.16468	0			0	0.138735	-1.38055	0	0.234602	-0.618517	0
FTH1P2	ENSG00000234975	3	1	0.333333	0.176266			0	0.230972	-2.23781	1	0.214388	-0.161655	0	0.221891	-0.789266	0
FTH1P7	ENSG00000232187	3	1	0.333333	0.178702			0	0.27858	-1.824	1	0.244606	0.325211	0	0.284076	0.0461124	0
FTH1P8	ENSG00000219507	1	1	1	0.185439			0	0.242757	-2.13538	1			0			0
FTLP3	ENSG00000226608	1	1	1	0.185742			0	0.133633	-3.0839	1			0			0
FUNDC2	ENSG00000165775	4	0	0	0.182102	0.310302	-0.0776541	0	0.313999	-1.51613	0	0.236789	0.199266	0	0.247004	-0.451905	0
GPX1	ENSG00000233276	4	3	0.75	0.151419	0.276415	-0.417423	0	0.14136	-3.01673	1	0.0944729	-2.09368	1	0.0776387	-2.72712	1
HIST1H2AD	ENSG00000196866	4	4	1	0.160414	0.128877	-1.89672	1	0.22525	-2.28755	1	0.0936035	-2.10769	1	0.0816659	-2.67302	1
HIST1H2BD	ENSG00000158373	2	2	1	0.175745	0.121766	-1.96802	1	0.221004	-2.32446	1			0			0
HIST1H3D	ENSG00000197409	3	0	0	0.161876	0.187068	-1.31327	0			0	0.195244	-0.470096	0	0.192964	-1.17786	0
HIST1H3H	ENSG00000278828	3	1	0.333333	0.195902			0	0.0796884	-3.55279	1	0.210514	-0.224078	0	0.292532	0.159701	0
IGHA2	ENSG00000211890	3	1	0.333333	0.174154			0	0.212771	-2.39602	1	0.286554	1.00106	0	0.291674	0.148182	0
IGLC1	ENSG00000211675	2	0	0	0.198371			0			0	0.257707	0.536278	0	0.262947	-0.23773	0
IGLC3	ENSG00000211679	2	0	0	0.194588			0			0	0.174137	-0.810172	0	0.247647	-0.44327	0
IGLV2-8	ENSG00000278196	0	0		0.185559			0			0			0			0
ITGA2B	ENSG00000005961	4	1	0.25	0.182386	0.218856	-0.994537	0	0.153062	-2.91502	1	0.244676	0.326329	0	0.239531	-0.552299	0
JHDM1D-AS1	ENSG00000260231	2	0	0	0.156092			0			0	0.20185	-0.363659	0	0.23822	-0.569906	0
LGALS3	ENSG00000131981	3	1	0.333333	0.111712	0.269541	-0.486342	0	0.216704	-2.36183	1	0.136392	-1.4183	0			0
LYL1	ENSG00000104903	4	0	0	0.14547	0.281168	-0.369762	0	0.313712	-1.51863	0	0.199463	-0.40212	0	0.273108	-0.10123	0
MARCH8	ENSG00000165406	2	1	0.5	0.12348	0.276255	-0.419027	0	0.152016	-2.92411	1			0			0
MKRN1	ENSG00000133606	3	1	0.333333	0.187367	0.29305	-0.250631	0	0.179835	-2.68231	1	0.199283	-0.405023	0			0
MMP8	ENSG00000118113	2	0	0	0.139679			0			0	0.250522	0.420527	0	0.247146	-0.45	0
MYL9	ENSG00000101335	2	1	0.5	0.145445	0.269752	-0.484234	0	0.133632	-3.0839	1			0			0
NT5M	ENSG00000205309	1	0	0	0.0610019	0.230241	-0.880387	0			0			0			0
OLFM4	ENSG00000102837	2	0	0	0.13039			0			0	0.210259	-0.228184	0	0.16633	-1.53566	0
ORM1	ENSG00000229314	1	0	0	0.119371	0.235223	-0.830439	0			0			0			0
PGLYRP1	ENSG00000008438	3	1	0.333333	0.197241	0.324178	0.0614719	0	0.197338	-2.53016	1	0.129248	-1.5334	0			0
PHOSPHO1	ENSG00000173868	4	1	0.25	0.160948	0.26062	-0.575791	0	0.19395	-2.55961	1	0.217714	-0.108077	0	0.262087	-0.249283	0
PI3	ENSG00000124102	4	3	0.75	0.196294	0.0662033	-2.52512	1	0.166864	-2.79505	1	0.16104	-1.02117	0	0.0799527	-2.69603	1
PNP	ENSG00000198805	3	0	0	0.197907			0	0.536064	0.414082	0	0.247389	0.370041	0	0.32532	0.600169	0
POLL	ENSG00000166169	4	1	0.25	0.177272	0.263772	-0.544183	0	0.149421	-2.94666	1	0.25274	0.456254	0	0.252473	-0.378435	0
PRDX6	ENSG00000117592	4	1	0.25	0.198671	0.294298	-0.23812	0	0.118737	-3.21338	1	0.210808	-0.219336	0	0.237727	-0.576536	0
PSMF1	ENSG00000125818	2	1	0.5	0.195389	0.263132	-0.550603	0	0.197391	-2.5297	1			0			0
PTMS	ENSG00000159335	3	0	0	0.186782			0	0.304393	-1.59963	0	0.234057	0.155247	0	0.214708	-0.885768	0
RANBP10	ENSG00000141084	4	1	0.25	0.183387	0.271296	-0.468753	0	0.24151	-2.14622	1	0.306538	1.32303	0	0.303283	0.304136	0
RBM38	ENSG00000132819	4	1	0.25	0.187086	0.316925	-0.0112459	0	0.124056	-3.16715	1	0.254167	0.479255	0	0.265156	-0.208058	0
RETN	ENSG00000104918	1	0	0	0.130485			0			0			0	0.185093	-1.2836	0
RGS10	ENSG00000148908	4	1	0.25	0.180525	0.214437	-1.03885	0	0.281606	-1.7977	1	0.276727	0.842727	0	0.307154	0.356127	0
RNASE3	ENSG00000169397	0	0	#DIV/0!	0.179339			0			0			0			0
RP11-678G14.3	ENSG00000268555	2	0	0	0.0539468			0			0	0.223318	-0.017782	0	0.30353	0.30745	0
RPL13P12	ENSG00000215030	3	0	0	0.170079			0	0.365018	-1.07267	0	0.246617	0.357609	0	0.202406	-1.05103	0
SERF2	ENSG00000140264	3	1	0.333333	0.184863			0	0.251638	-2.05819	1	0.296111	1.15503	0	0.288339	0.103383	0
SESN3	ENSG00000149212	4	1	0.25	0.169811	0.137938	-1.80586	1	0.487424	-0.00870081	0	0.25523	0.496371	0	0.252283	-0.380996	0
SHARPIN	ENSG00000179526	2	1	0.5	0.168925	0.252265	-0.659562	0	0.209736	-2.4224	1			0			0
SIAH2	ENSG00000181788	4	1	0.25	0.10653	0.346238	0.282664	0	0.223297	-2.30452	1	0.181788	-0.686903	0	0.270612	-0.134765	0
SLC1A5	ENSG00000105281	4	1	0.25	0.157628	0.265637	-0.525491	0	0.201202	-2.49658	1	0.217503	-0.111466	0	0.221533	-0.794081	0
SLC2A1	ENSG00000117394	4	1	0.25	0.172273	0.172823	-1.45609	0	0.355403	-1.15624	0	0.106248	-1.90397	1	0.255859	-0.332957	0
SMOX	ENSG00000088826	4	1	0.25	0.0666491	0.260633	-0.575666	0	0.276103	-1.84553	1	0.280576	0.904744	0	0.270368	-0.13804	0
TCN1	ENSG00000134827	3	1	0.333333	0.1489	0.187117	-1.31277	0			0	0.12843	-1.54658	0	0.11937	-2.16651	1
TMEM176A	ENSG00000002933	3	2	0.666667	0.130881			0	0.0864682	-3.49386	1	0.134975	-1.44112	0	0.109215	-2.30293	1
TMEM176B	ENSG00000106565	4	4	1	0.147231	0.0421985	-2.7658	1	0.0740855	-3.60149	1	0.103227	-1.95264	1	0.115236	-2.22205	1
TMEM86B	ENSG00000180089	0	0	#DIV/0!	0.167281			0			0			0			0
ZBTB16	ENSG00000109906	4	0	0	0.185127	0.160956	-1.57508	0	0.329706	-1.37961	0	0.237662	0.213322	0	0.219158	-0.82598	0
