# Supplementary material for: Exceptions to Broad Tissue-Specific Transcriptomic Interdependence: Searching for Independence in Expression of Genes
Source: Genes (Basel). 2025 Sep 10;16(9):1067. doi: 10.3390/genes16091067 (PMC12469897; doi:10.3390/genes16091067)
Supplement: Supplementary file 1 [file genes-16-01067-s001.zip › Supplementary Table S4.xlsx]

## Sheet: ileum-validation-CEDAR
gene	mean.of.abs.bicor.in.gtex.ileum	mean.of.abs.bicor.in.cedar.ileal.mucosa	z.score.of.mean.of.abs.bicor.in.cedar.ileal.mucosa	Z-score below validation threshold
IL1RL1	0.0979928	0.0543593	-1.80905	1		Supplementary Table X, Validation of ileum in Cedar
ZBTB16	0.163782	0.0580308	-1.73952	1
ACAT2	0.199907	0.0613479	-1.67671	1
PDE4DIP	0.174444	0.0620415	-1.66358	1
ERLIN2	0.159396	0.0623228	-1.65825	1
SIPA1L1	0.176028	0.0661277	-1.5862	0
TPSB2	0.106135	0.0674979	-1.56026	0
CYP4B1	0.166864	0.0686038	-1.53932	0
RPN1	0.192815	0.0689696	-1.53239	0
SLC7A1	0.118279	0.0703875	-1.50554	0
CDC14B	0.184394	0.0711042	-1.49197	0
LILRB5	0.138175	0.0716613	-1.48142	0
CCL13	0.197787	0.0728978	-1.458	0
RPS4Y1	0.129441	0.0735885	-1.44493	0
HBB	0.175721	0.0737871	-1.44116	0
ITGA10	0.124667	0.0740963	-1.43531	0
MAP2K3	0.175154	0.0747945	-1.42209	0
RARRES1	0.178523	0.0752624	-1.41323	0
ARFIP1	0.165812	0.0754595	-1.4095	0
MT1E	0.181225	0.0779828	-1.36171	0
TNFSF13	0.145567	0.0780155	-1.3611	0
MX1	0.191985	0.0801777	-1.32015	0
DNAJB11	0.187739	0.0806194	-1.31179	0
RGS3	0.19245	0.0810532	-1.30357	0
NR1D1	0.155767	0.0822114	-1.28164	0
RGMB	0.163111	0.0828896	-1.2688	0
BCL3	0.108072	0.0842354	-1.24332	0
TPSAB1	0.116692	0.0857547	-1.21455	0
MMAB	0.152488	0.086386	-1.20259	0
MRPL27	0.186256	0.0867766	-1.1952	0
ATP5D	0.144085	0.0886968	-1.15884	0
CFI	0.150431	0.0903	-1.12848	0
EHD4	0.194156	0.0907931	-1.11914	0
MFSD7	0.149983	0.0929726	-1.07787	0
KIAA0513	0.165007	0.0941142	-1.05625	0
MPZL2	0.136309	0.0946505	-1.0461	0
TIMM13	0.170791	0.0953033	-1.03373	0
NEURL2	0.149821	0.095324	-1.03334	0
IFI27	0.149908	0.0958299	-1.02376	0
RCN3	0.176096	0.0959225	-1.02201	0
EIF4EBP1	0.192773	0.0973915	-0.994192	0
POLD3	0.180669	0.0975141	-0.991871	0
ZNF205	0.1759	0.0986689	-0.970003	0
FADD	0.1727	0.0996585	-0.951264	0
VKORC1	0.155105	0.100596	-0.933503	0
INSIG1	0.159876	0.101454	-0.917267	0
USP54	0.181339	0.102332	-0.90063	0
TFPI	0.154	0.10381	-0.87265	0
RAB27A	0.165409	0.103842	-0.87205	0
CSTB	0.158193	0.104827	-0.853387	0
SDHAP2	0.105479	0.1068	-0.816041	0
ATF5	0.186172	0.107745	-0.79813	0
ZSWIM6	0.176411	0.107842	-0.796299	0
ECH1	0.139192	0.108157	-0.790338	0
ARHGDIA	0.187847	0.108642	-0.78116	0
THBD	0.188144	0.108686	-0.780314	0
SCD	0.142273	0.108993	-0.774502	0
PDE8A	0.181186	0.109618	-0.762667	0
THNSL2	0.194531	0.110212	-0.751423	0
HES1	0.196832	0.110525	-0.745494	0
CALR	0.181681	0.110549	-0.745044	0
SEMA3F	0.145999	0.11081	-0.740095	0
ADORA3	0.171219	0.112276	-0.712349	0
KREMEN1	0.164398	0.112835	-0.701752	0
FKBP5	0.153936	0.112907	-0.7004	0
LRRC59	0.182887	0.11372	-0.685003	0
PRTFDC1	0.155902	0.114046	-0.678829	0
USP53	0.176483	0.11431	-0.67382	0
SLCO2A1	0.185929	0.114704	-0.666364	0
YIPF2	0.187696	0.115048	-0.659841	0
RHBDD2	0.144112	0.115081	-0.659225	0
SEC61G	0.197033	0.115857	-0.644539	0
ABAT	0.17261	0.116472	-0.632886	0
PIGX	0.176693	0.116514	-0.63208	0
PPA1	0.177534	0.117501	-0.613395	0
DPM3	0.180509	0.118985	-0.5853	0
FAM118B	0.189204	0.120157	-0.563107	0
TFRC	0.151421	0.1208	-0.550932	0
CCNYL1	0.190911	0.122368	-0.521243	0
MT1M	0.193997	0.1234	-0.50169	0
ITGA8	0.160191	0.123944	-0.491392	0
STAM2	0.181738	0.124465	-0.481534	0
PPP2R1B	0.181666	0.125246	-0.466733	0
ADM	0.121279	0.125303	-0.465657	0
CCNG1	0.173286	0.12553	-0.461359	0
F2RL3	0.137312	0.125822	-0.455837	0
SOS2	0.196486	0.125939	-0.45361	0
FBXO31	0.186043	0.126436	-0.44421	0
PTPRN2	0.14527	0.127061	-0.432377	0
TRAM1	0.187006	0.128246	-0.409938	0
AXIN2	0.139734	0.128526	-0.404625	0
PCCB	0.15851	0.129811	-0.380299	0
LIPE	0.106449	0.129956	-0.377557	0
SLC4A7	0.164553	0.13017	-0.373507	0
IDH2	0.171415	0.130224	-0.372475	0
CAMKK2	0.161946	0.130641	-0.364586	0
SLC16A4	0.16337	0.131429	-0.349662	0
ZC3H3	0.184191	0.132287	-0.333417	0
NDUFA7	0.161573	0.132757	-0.324506	0
UQCRH	0.182261	0.133298	-0.314271	0
ELL2	0.182364	0.133395	-0.312429	0
NDUFB3	0.16928	0.133538	-0.309722	0
LDLR	0.196655	0.134236	-0.296513	0
MRPL23	0.161245	0.134515	-0.291226	0
GAPDH	0.193486	0.135106	-0.280029	0
BCKDHB	0.182854	0.135619	-0.27031	0
PTS	0.192856	0.13583	-0.266316	0
SOX4	0.191957	0.135956	-0.263932	0
PITX1	0.157682	0.136037	-0.262403	0
NDUFA3	0.188331	0.136064	-0.261881	0
CDK5	0.197344	0.136271	-0.25798	0
HINT2	0.16414	0.136365	-0.256194	0
BATF2	0.174357	0.136802	-0.247908	0
ZDHHC7	0.142514	0.138821	-0.209678	0
HIST1H1C	0.169423	0.139677	-0.193481	0
SLC25A25	0.133293	0.140099	-0.185488	0
HSD17B12	0.172102	0.140364	-0.180472	0
HOXA6	0.122306	0.140413	-0.179532	0
MT1X	0.183156	0.140499	-0.177909	0
CHCHD10	0.168966	0.140599	-0.176018	0
ITPKC	0.158592	0.141118	-0.166187	0
HOXB5	0.165004	0.141321	-0.162335	0
ADRA2A	0.148793	0.141522	-0.158537	0
PLA2G12A	0.180607	0.141584	-0.157357	0
CAPN2	0.153799	0.142361	-0.142649	0
LARP1B	0.168861	0.142631	-0.13754	0
UBL3	0.195542	0.142974	-0.131039	0
RIN1	0.189482	0.142975	-0.13102	0
FAM57A	0.165247	0.143079	-0.129055	0
TICAM1	0.181776	0.143571	-0.119731	0
STXBP2	0.183799	0.143997	-0.111679	0
MRPL14	0.162134	0.14454	-0.101396	0
WIPI1	0.196435	0.144598	-0.100282	0
DOCK6	0.138588	0.144859	-0.0953564	0
IFI35	0.119027	0.144969	-0.0932563	0
CRELD2	0.182211	0.145246	-0.088017	0
HNRNPAB	0.177513	0.145628	-0.0807932	0
RMND5A	0.144242	0.146016	-0.0734366	0
MCF2L	0.176728	0.14616	-0.0707126	0
CYTH2	0.188385	0.146441	-0.0653911	0
HMOX1	0.115079	0.146579	-0.062779	0
TXN2	0.184115	0.147191	-0.0511958	0
ARHGAP26	0.195185	0.147852	-0.0386779	0
DNAJC3	0.17903	0.147894	-0.0378704	0
JAG2	0.161967	0.147922	-0.0373504	0
TMED2	0.179102	0.149052	-0.0159514	0
AGFG2	0.154175	0.150288	0.00744825	0
PHLDA2	0.199248	0.150302	0.00771412	0
GNE	0.161491	0.151174	0.0242306	0
ACOT7	0.174657	0.151892	0.0378272	0
TM7SF2	0.194893	0.152127	0.0422832	0
ADAM15	0.188991	0.152522	0.0497583	0
SVIL	0.177926	0.152994	0.0587043	0
PTPN9	0.168246	0.15308	0.0603311	0
PPDPF	0.110295	0.153098	0.0606673	0
ALOX15B	0.189803	0.153151	0.0616681	0
GAA	0.196984	0.153611	0.0703878	0
TRIB1	0.102148	0.153744	0.0728923	0
CPM	0.12262	0.153767	0.0733342	0
NAMPT	0.163248	0.153834	0.0745984	0
MON1A	0.176308	0.154508	0.0873585	0
PFKP	0.181268	0.154623	0.0895487	0
EPHA2	0.169883	0.15478	0.0925131	0
HYOU1	0.173699	0.155175	0.0999982	0
MT1A	0.18892	0.155178	0.100061	0
FASN	0.185896	0.155223	0.100911	0
KCNK6	0.1835	0.156618	0.127318	0
RASL11A	0.118798	0.157413	0.142371	0
LRP10	0.180432	0.158263	0.158469	0
NDUFB5	0.162776	0.159087	0.174068	0
ARHGDIG	0.17444	0.15911	0.174504	0
SDC4	0.184823	0.159225	0.176695	0
HCCS	0.186233	0.159321	0.178503	0
DMXL2	0.159413	0.159547	0.182782	0
ZNF622	0.17658	0.159833	0.18819	0
ZNF768	0.151878	0.15993	0.190041	0
RALA	0.197423	0.16015	0.194195	0
EDN1	0.15809	0.160349	0.197964	0
DHRSX	0.194501	0.160446	0.199811	0
CYB561D2	0.197425	0.160998	0.210267	0
ATP5J2	0.181346	0.16116	0.213322	0
MT1F	0.194837	0.161257	0.215156	0
C14orf2	0.171129	0.161434	0.21852	0
PLEKHG5	0.126861	0.161573	0.221141	0
PER2	0.179156	0.161881	0.226981	0
HOXB6	0.145649	0.162299	0.234902	0
CYP4V2	0.177013	0.162308	0.235068	0
UCHL3	0.161416	0.162499	0.238689	0
PEX7	0.12845	0.162778	0.243956	0
MIDN	0.125796	0.162971	0.247612	0
GBE1	0.188945	0.163162	0.25124	0
TMEM97	0.178386	0.163334	0.254493	0
SEMA3G	0.144879	0.164537	0.27727	0
ZNF784	0.190022	0.164899	0.284125	0
DHRS7B	0.190688	0.165175	0.28935	0
ERGIC1	0.181195	0.165261	0.290975	0
IDH3G	0.180464	0.165665	0.298641	0
IFIT3	0.152427	0.166377	0.312123	0
RIPK1	0.150158	0.166746	0.319104	0
MAGT1	0.186269	0.166918	0.32237	0
NDUFS2	0.170092	0.167486	0.333121	0
FKBP2	0.159746	0.167984	0.342537	0
KLHDC2	0.187864	0.168072	0.344206	0
PMVK	0.195731	0.168419	0.350777	0
MRPL2	0.191902	0.168601	0.354225	0
SLC7A8	0.145821	0.168896	0.359823	0
TXNRD1	0.159598	0.168979	0.361387	0
MFSD6	0.161851	0.169056	0.36284	0
TP53TG1	0.126798	0.16918	0.3652	0
GADD45A	0.197572	0.169448	0.370262	0
MRPL34	0.162272	0.169549	0.372174	0
MED9	0.153213	0.169829	0.377492	0
MERTK	0.15502	0.170052	0.381699	0
PDHA1	0.165381	0.170789	0.395656	0
ABCB6	0.144327	0.171806	0.414924	0
TEF	0.193858	0.171889	0.416489	0
MT1G	0.158057	0.1721	0.420481	0
NEDD9	0.188514	0.172141	0.421271	0
LHFPL2	0.168316	0.172154	0.421516	0
PHPT1	0.169443	0.17278	0.433368	0
AUTS2	0.195195	0.173171	0.440762	0
PPP1R13L	0.186714	0.173406	0.445216	0
SMPD1	0.127676	0.173411	0.445321	0
TMEM44	0.187415	0.173782	0.45233	0
C1QB	0.191635	0.174003	0.456524	0
CRYZ	0.199755	0.174186	0.459978	0
RMND1	0.192115	0.174236	0.460936	0
TSPAN7	0.166994	0.174925	0.473978	0
COX7C	0.148156	0.175081	0.476932	0
VSIG4	0.135528	0.175088	0.477072	0
ATP5A1	0.168726	0.175606	0.486877	0
CAT	0.164378	0.176267	0.499393	0
PPA2	0.157475	0.176661	0.506847	0
SMAD7	0.180744	0.176839	0.510226	0
ARFGAP3	0.167393	0.176842	0.510289	0
CKB	0.154121	0.177263	0.518259	0
SLC1A5	0.192132	0.177906	0.53042	0
SDF2L1	0.177132	0.178058	0.533306	0
MRPS35	0.172338	0.178984	0.550848	0
AGPAT1	0.196466	0.179133	0.553656	0
NDUFA2	0.155954	0.179225	0.555399	0
NRIP1	0.18253	0.179439	0.559463	0
HOXA9	0.157049	0.179825	0.56676	0
LGMN	0.0945231	0.179997	0.570015	0
FAM13A	0.132855	0.181126	0.591393	0
ZNHIT1	0.18544	0.181489	0.598284	0
RNF141	0.181976	0.181628	0.60091	0
ATP5G1	0.186329	0.18164	0.601142	0
BCAP31	0.189571	0.181749	0.603195	0
PKDCC	0.175246	0.181877	0.605622	0
PPL	0.121422	0.181926	0.606552	0
PSMA6	0.16215	0.182049	0.608889	0
CTPS2	0.19213	0.182882	0.624655	0
SLC44A1	0.193008	0.183025	0.627356	0
CTNNBIP1	0.157139	0.18374	0.640911	0
PDK4	0.174606	0.183883	0.643619	0
PIK3R2	0.172654	0.18406	0.646961	0
ENDOD1	0.195422	0.184189	0.649396	0
ATP6V0C	0.154159	0.184755	0.660118	0
UBTD2	0.168813	0.184761	0.66023	0
CAMK2D	0.173709	0.185249	0.669469	0
RELL1	0.159122	0.185368	0.671728	0
ROMO1	0.151883	0.185458	0.67343	0
GLO1	0.17363	0.185672	0.677484	0
SFXN4	0.163967	0.186657	0.696129	0
GBA	0.190173	0.186751	0.697912	0
ZC3H12A	0.161731	0.186913	0.700984	0
PRKAB2	0.148126	0.187582	0.713657	0
PLOD3	0.198398	0.188165	0.724685	0
SCO2	0.180601	0.188338	0.727978	0
VPS37C	0.187546	0.188674	0.734336	0
CD163	0.132289	0.188884	0.738309	0
SERPINB8	0.198357	0.189193	0.744155	0
RPP25	0.19205	0.189247	0.745185	0
NDUFAB1	0.190936	0.189405	0.748179	0
COX10	0.174619	0.189426	0.748563	0
RHOD	0.190984	0.18965	0.752821	0
SPNS2	0.107413	0.189864	0.756872	0
TMEM115	0.198405	0.189908	0.757696	0
SERPINA3	0.193448	0.190643	0.77161	0
MOCS1	0.142373	0.190801	0.774604	0
ANGPTL4	0.11404	0.190804	0.774674	0
TDRD7	0.198095	0.191617	0.790058	0
NDUFB10	0.195233	0.191697	0.791581	0
CHMP1B	0.186811	0.191704	0.791714	0
ACADM	0.153499	0.192897	0.814291	0
ECHDC2	0.160231	0.19309	0.817947	0
GATM	0.120716	0.193128	0.818667	0
SLC9A6	0.167213	0.193555	0.826767	0
BRI3	0.194357	0.193877	0.832854	0
GNS	0.196083	0.194165	0.838305	0
PLEKHA1	0.155283	0.194185	0.838695	0
SMOX	0.104976	0.194871	0.851671	0
PTP4A1	0.184553	0.195035	0.854785	0
OPTN	0.173924	0.195624	0.865931	0
ATP5F1	0.178834	0.195661	0.866631	0
ENOSF1	0.0993859	0.196091	0.874784	0
PIM1	0.197478	0.19647	0.881954	0
TMEM127	0.192001	0.197115	0.894171	0
FUCA2	0.188786	0.197165	0.895122	0
SPRED2	0.170936	0.197341	0.898445	0
VPS13A	0.193013	0.197479	0.901069	0
SPATA2L	0.180633	0.197863	0.908326	0
ATP5O	0.188498	0.19847	0.919835	0
BCAR3	0.194577	0.199956	0.947962	0
PRDX1	0.181718	0.200112	0.950925	0
LAMP1	0.16777	0.200285	0.954202	0
CRLS1	0.158243	0.20032	0.954854	0
ZMYND8	0.191725	0.200531	0.958863	0
JDP2	0.165564	0.20063	0.960733	0
AP3S1	0.196177	0.200781	0.963583	0
SOD1	0.166782	0.200898	0.965809	0
TPM1	0.126855	0.201202	0.971556	0
EIF4EBP2	0.179152	0.201595	0.979012	0
DCBLD1	0.196263	0.201706	0.981103	0
DUSP5	0.0996772	0.20217	0.989889	0
SLC25A3	0.17975	0.202464	0.99546	0
ITM2B	0.166781	0.20257	0.99746	0
ATP6V0A1	0.154905	0.204752	1.03879	0
MAN2A1	0.192994	0.204924	1.04203	0
CALM3	0.158882	0.205075	1.0449	0
MRPL12	0.165406	0.205174	1.04678	0
BRPF3	0.184833	0.205294	1.04905	0
DHRS4L2	0.192278	0.205977	1.06198	0
PIR	0.187126	0.205984	1.06212	0
AGRN	0.139066	0.20599	1.06223	0
RAB40C	0.140749	0.20603	1.06299	0
RXRA	0.166834	0.206571	1.07324	0
LIF	0.11217	0.207628	1.09325	0
PROSC	0.175164	0.207884	1.09809	0
NDUFS3	0.163927	0.208792	1.11529	0
SLC25A44	0.190416	0.209755	1.13352	0
AUH	0.15395	0.210022	1.13859	0
LAMP2	0.143231	0.210398	1.1457	0
JUND	0.182575	0.210426	1.14623	0
ATP5SL	0.158135	0.210615	1.1498	0
GOLPH3L	0.168914	0.2108	1.15331	0
YIPF5	0.173832	0.210863	1.1545	0
RNF123	0.18937	0.211047	1.15798	0
SIGMAR1	0.19364	0.211228	1.1614	0
STARD5	0.183137	0.21152	1.16694	0
MYCBP	0.194903	0.211853	1.17325	0
NDUFA13	0.192677	0.212773	1.19067	0
GLUD1	0.178221	0.212861	1.19234	0
RPS27L	0.183476	0.213476	1.20398	0
IL13RA1	0.180358	0.213838	1.21084	0
ZCCHC14	0.177969	0.214021	1.2143	0
FAM32A	0.187451	0.214476	1.22292	0
AGFG1	0.182566	0.214632	1.22588	0
HIST1H2AC	0.131479	0.21478	1.22868	0
DYNLT1	0.161959	0.215268	1.23791	0
ENPP4	0.152992	0.215758	1.24719	0
SEPT11	0.195683	0.215918	1.25022	0
FAM3A	0.197903	0.216125	1.25413	0
SH3GL1	0.159103	0.216528	1.26177	0
NCOA4	0.194709	0.217837	1.28656	0
ATG9A	0.162319	0.21801	1.28983	0
HAGH	0.167815	0.218696	1.30283	0
APOO	0.155552	0.218878	1.30627	0
GNPNAT1	0.196141	0.219297	1.31421	0
EGLN1	0.198206	0.219504	1.31813	0
TMEM14A	0.171688	0.220304	1.33328	0
TOMM40L	0.176463	0.220312	1.33343	0
FAH	0.18694	0.220362	1.33437	0
TM9SF1	0.189786	0.220724	1.34123	0
HEXB	0.163796	0.223749	1.39851	0
FCHO2	0.14047	0.224462	1.41202	0
SOX13	0.186909	0.22495	1.42126	0
SSFA2	0.184968	0.226384	1.44841	0
COX4I1	0.182636	0.226826	1.45678	0
FTL	0.151743	0.226871	1.45763	0
RUSC1	0.178967	0.226901	1.45819	0
TBC1D23	0.170746	0.228344	1.48552	0
HSDL2	0.196619	0.229502	1.50744	0
SYNJ2BP	0.16984	0.231973	1.55423	0
DNAJC25	0.157753	0.232062	1.55593	0
PIK3CB	0.176442	0.232159	1.55776	0
GSK3B	0.184416	0.233706	1.58705	0
AP2S1	0.177057	0.24221	1.7481	0
RN7SL2	0.0824675			0
TPSD1	0.0902785			0
APOBR	0.160903			0
EPHB3	0.19829			0
DES	0.196151			0
FBXL8	0.189188			0
PDIA3	0.176818			0
CENPX	0.170358			0
MPC1	0.18968			0
PRSS1	0.0761702			0
PAX8-AS1	0.192964			0
TBX2	0.149152			0
JCHAIN	0.137368			0
ELOB	0.187446			0
P3H4	0.155911			0
VMP1	0.158625			0
MVB12A	0.169312			0
FAM174B	0.132732			0
PNP	0.186399			0
NDUFS6	0.1898			0
IGLV3-25	0.184545			0
IGHA2	0.122698			0
IGLV3-19	0.186076			0
IGKJ1	0.179529			0
IGKJ5	0.198635			0
ADGRG1	0.187155			0
MYDGF	0.166223			0
CXCL2	0.190981			0
UQCC3	0.196721			0
IGHV3-15	0.197887			0
IGHV2-5	0.182228			0
IGKJ4	0.173227			0
LIN7B	0.164539			0
AIFM2	0.195247			0
IGLV1-44	0.182294			0
IGHV3-48	0.178789			0
IGLV2-11	0.196667			0
IGKV1-5	0.188771			0
GLMP	0.160071			0
RIDA	0.180841			0
IGKJ2	0.186509			0
MRC1	0.137121			0
MIEN1	0.180841			0
COX14	0.193343			0
GOLGA2P10	0.176449			0
SAA1	0.124151			0
IGHA1	0.0969384			0
SF3B6	0.151669			0
TMX2	0.165496			0
C12orf75	0.187659			0
IGKC	0.1593			0
MAMDC4	0.195339			0
IGLC3	0.142945			0
IGLC2	0.18195			0
MST1P2	0.106315			0
SMIM20	0.18095			0
RABL6	0.198064			0
IGLC1	0.169067			0
C8orf82	0.134905			0
TRABD2A	0.197194			0
ECI2	0.165444			0
SMIM19	0.150825			0
TRIQK	0.192618			0
TMEM254	0.144635			0
MINDY1	0.182786			0
COA7	0.159204			0
PET117	0.165632			0
NSMF	0.136002			0
SYNPO	0.192193			0
DHRS4-AS1	0.184244			0
FAM222B	0.167711			0
PTCH1	0.195032			0
CCZ1	0.196633			0
ARHGAP35	0.181406			0
CCDC85C	0.197918			0
NBR1	0.170004			0
ZSWIM8	0.182197			0
APC	0.190369			0
CNST	0.168408			0
SEMA6C	0.154166
RP11-452F19.3	0.152385
H3F3AP4	0.187871
GALNT15	0.196577
TMEM44-AS1	0.179339
AREG	0.104774
CTD-2228K2.7	0.148339
ZDHHC11B	0.146084
FST	0.197069
ADAMTS2	0.178037
HLA-K	0.173956
HLA-U	0.110561
RP11-140K17.3	0.165113
ADGRG6	0.170385
YAE1D1	0.169807
APTR	0.163759
CTB-13F3.1	0.174587
FAM214B	0.135271
EXD3	0.163728
AGAP9	0.19665
RP11-574K11.5	0.159691
BMS1P3	0.125697
RP11-96C23.11	0.119171
PIGCP1	0.155829
LINC00294	0.159269
RP11-613D13.10	0.152869
RP11-135F9.3	0.164826
C14orf1	0.156496
RP11-471B22.2	0.194341
HMGN2P5	0.17928
PDIA2	0.155778
RP11-616M22.5	0.0954881
RP11-473M20.9	0.199395
NPIPA5	0.146637
RP11-63M22.2	0.199046
NPIPB15	0.180324
RP11-235E17.6	0.148864
RPL13P12	0.15103
AC010761.9	0.181401
PNMT	0.103059
RP11-458J1.1	0.16434
HOXB8	0.143759
RP11-1055B8.4	0.13764
CTB-25B13.12	0.131839
YJEFN3	0.170186
RPSAP58	0.173569
CEACAM19	0.188051
FTLP3	0.120103
FRG1BP	0.137595
CH507-9B2.3	0.169346
GPX1P1	0.101088
HMGN5	0.164652

## Sheet: ileum-validation-Haberman-et-al
gene	mean.of.abs.bicor.in.haberman.ileal.mucosa	z.score.of.mean.of.abs.bicor.in.haberman.ileal.mucosa	Z-score below validation threshold
RPS4Y1	0.0693648	-3.11377	1
RN7SL2	0.0757133	-3.04619	1
PITX1	0.0914455	-2.87873	1
TPSD1	0.112677	-2.65272	1
TPSAB1	0.113519	-2.64375	1
HBB	0.120631	-2.56804	1
CSTB	0.121656	-2.55714	1
SDC4	0.135993	-2.40452	1
APOBR	0.136359	-2.40062	1
EPHB3	0.142932	-2.33066	1
PTS	0.146991	-2.28745	1
IFI35	0.152633	-2.22739	1
ADAM15	0.154355	-2.20906	1
TPSB2	0.155341	-2.19856	1
KCNK6	0.155616	-2.19563	1
DES	0.156207	-2.18934	1
HES1	0.156209	-2.18933	1
ATP6V0C	0.156282	-2.18854	1
RARRES1	0.15749	-2.17569	1
DNAJB11	0.161432	-2.13373	1
PPA1	0.166267	-2.08225	1
RHBDD2	0.167131	-2.07306	1
FBXL8	0.168193	-2.06175	1
PDIA3	0.169073	-2.05239	1
ACAT2	0.169408	-2.04882	1
SMPD1	0.171162	-2.03015	1
IDH2	0.173101	-2.00951	1
GAPDH	0.173889	-2.00112	1
CDK5	0.174485	-1.99478	1
CCL13	0.179132	-1.94531	1
GAA	0.179276	-1.94378	1
CALR	0.182627	-1.90811	1
IFI27	0.184753	-1.88547	1
SLC1A5	0.185952	-1.87271	1
DUSP5	0.186735	-1.86438	1
CENPX	0.189376	-1.83626	1
MPC1	0.190961	-1.81939	1
STXBP2	0.191295	-1.81584	1
PSMA6	0.191529	-1.81334	1
PRSS1	0.19193	-1.80907	1
APOO	0.192883	-1.79893	1
SEMA3F	0.193631	-1.79097	1
RASL11A	0.194778	-1.77876	1
NDUFB3	0.197065	-1.75441	1
RELL1	0.197961	-1.74487	1
ARHGDIA	0.198464	-1.73952	1
DYNLT1	0.199619	-1.72723	1
MAP2K3	0.200848	-1.71414	1
TNFSF13	0.202669	-1.69476	1
YIPF2	0.203435	-1.68661	1
CRELD2	0.204533	-1.67492	1
CYB561D2	0.204747	-1.67264	1
CKB	0.205992	-1.65939	1
SCD	0.206136	-1.65785	1
BATF2	0.206179	-1.6574	1
CFI	0.206333	-1.65575	1
VSIG4	0.206364	-1.65543	1
ANGPTL4	0.206584	-1.65309	1
BRI3	0.207219	-1.64633	1
PAX8-AS1	0.207752	-1.64065	0
NDUFA7	0.208676	-1.63082	0
AP2S1	0.209113	-1.62616	0
C1QB	0.210408	-1.61238	0
TBX2	0.21067	-1.60959	0
VKORC1	0.211308	-1.6028	0
JCHAIN	0.213181	-1.58286	0
SFXN4	0.213536	-1.57908	0
RPP25	0.215099	-1.56245	0
HOXB5	0.218179	-1.52966	0
ELOB	0.221925	-1.48979	0
MT1M	0.222189	-1.48697	0
MRPL23	0.225812	-1.4484	0
PRDX1	0.227394	-1.43156	0
NDUFA3	0.22802	-1.4249	0
SERPINA3	0.228025	-1.42484	0
PHLDA2	0.228424	-1.4206	0
UQCRH	0.228925	-1.41526	0
SOX4	0.229267	-1.41163	0
IFIT3	0.230677	-1.39662	0
RPN1	0.23079	-1.39541	0
P3H4	0.232183	-1.38058	0
SMOX	0.232404	-1.37823	0
LRRC59	0.232411	-1.37815	0
VMP1	0.232733	-1.37473	0
WIPI1	0.233283	-1.36888	0
FKBP2	0.233929	-1.362	0
MPZL2	0.234006	-1.36118	0
MVB12A	0.235061	-1.34995	0
MT1X	0.235129	-1.34922	0
FAM174B	0.235197	-1.3485	0
ARHGDIG	0.235244	-1.348	0
ADM	0.23607	-1.33921	0
TMEM97	0.237686	-1.32201	0
PHPT1	0.238486	-1.31349	0
PNP	0.240875	-1.28806	0
RCN3	0.241193	-1.28467	0
IDH3G	0.241835	-1.27784	0
BCAP31	0.242492	-1.27085	0
RPS27L	0.242647	-1.2692	0
ACOT7	0.243083	-1.26455	0
HMOX1	0.243729	-1.25768	0
NDUFA13	0.245286	-1.24111	0
SPNS2	0.246076	-1.2327	0
MRPL27	0.246687	-1.22619	0
NDUFS6	0.247691	-1.2155	0
SOD1	0.247942	-1.21283	0
RHOD	0.248115	-1.21099	0
IGLV3-25	0.25008	-1.19007	0
DPM3	0.251296	-1.17713	0
ATF5	0.251423	-1.17578	0
ZNF205	0.25144	-1.1756	0
MT1G	0.251697	-1.17286	0
PPDPF	0.251891	-1.1708	0
IGHA2	0.252026	-1.16935	0
IGLV3-19	0.252274	-1.16672	0
IGKJ1	0.252831	-1.16079	0
NAMPT	0.253347	-1.1553	0
IGKJ5	0.253958	-1.1488	0
FTL	0.25585	-1.12865	0
EPHA2	0.256563	-1.12107	0
ADGRG1	0.258367	-1.10186	0
ECH1	0.259277	-1.09217	0
MRPL14	0.259366	-1.09123	0
MT1E	0.260432	-1.07987	0
HINT2	0.260491	-1.07925	0
MYDGF	0.261216	-1.07154	0
MT1F	0.261762	-1.06572	0
CXCL2	0.261824	-1.06505	0
UQCC3	0.261894	-1.06431	0
ROMO1	0.261951	-1.06371	0
MRPL12	0.263647	-1.04566	0
IGHV3-15	0.263833	-1.04367	0
IGHV2-5	0.264799	-1.03339	0
SPATA2L	0.265975	-1.02087	0
IGKJ4	0.266476	-1.01553	0
TM7SF2	0.267283	-1.00694	0
CTNNBIP1	0.268046	-0.99883	0
JUND	0.268318	-0.995926	0
LIN7B	0.268685	-0.992022	0
TXN2	0.269233	-0.986188	0
TFRC	0.269943	-0.978638	0
AIFM2	0.270415	-0.973614	0
PMVK	0.270704	-0.970532	0
CD163	0.272025	-0.956476	0
FAH	0.272296	-0.953585	0
TIMM13	0.272557	-0.950803	0
NDUFS3	0.272684	-0.949459	0
ZC3H12A	0.273007	-0.946013	0
IGLV1-44	0.273228	-0.943669	0
COX7C	0.273244	-0.943499	0
IGHV3-48	0.273591	-0.939805	0
SCO2	0.273639	-0.939294	0
LAMP1	0.273687	-0.938782	0
IGLV2-11	0.273966	-0.935813	0
HSD17B12	0.274012	-0.935318	0
SDF2L1	0.274511	-0.930005	0
IGKV1-5	0.274624	-0.928804	0
GLMP	0.275208	-0.922586	0
RIDA	0.276223	-0.911784	0
LDLR	0.276269	-0.911293	0
IGKJ2	0.276868	-0.904917	0
TP53TG1	0.278634	-0.886116	0
SEC61G	0.278758	-0.884796	0
NR1D1	0.279808	-0.873625	0
MRC1	0.281099	-0.859881	0
MX1	0.281172	-0.859097	0
ABCB6	0.281508	-0.85552	0
MRPL2	0.281665	-0.853856	0
ADRA2A	0.282298	-0.847113	0
MIEN1	0.282308	-0.84701	0
TRIB1	0.283011	-0.839525	0
COX14	0.284122	-0.827693	0
GOLGA2P10	0.284732	-0.821206	0
SAA1	0.285129	-0.816975	0
GNPNAT1	0.286665	-0.800627	0
NDUFAB1	0.288312	-0.783099	0
BCL3	0.288961	-0.776183	0
NDUFA2	0.289533	-0.770099	0
CHCHD10	0.292562	-0.737857	0
DHRS7B	0.294108	-0.721394	0
ZNHIT1	0.295866	-0.702681	0
DHRS4L2	0.296006	-0.70119	0
CAPN2	0.296291	-0.698166	0
COX4I1	0.29721	-0.688376	0
LILRB5	0.297566	-0.684588	0
ZNF622	0.299072	-0.668553	0
ZNF784	0.299335	-0.665762	0
ELL2	0.300559	-0.652726	0
IGHA1	0.301616	-0.64148	0
SLCO2A1	0.302041	-0.636951	0
GNS	0.303108	-0.625595	0
NDUFB10	0.303763	-0.618621	0
HYOU1	0.304007	-0.616028	0
PCCB	0.304159	-0.614407	0
EIF4EBP1	0.304178	-0.614204	0
TEF	0.305306	-0.6022	0
TSPAN7	0.305674	-0.598283	0
AGRN	0.306141	-0.593309	0
ZC3H3	0.307524	-0.578591	0
SF3B6	0.311891	-0.532099	0
TMX2	0.312679	-0.523716	0
GNE	0.313388	-0.516168	0
INSIG1	0.31347	-0.515289	0
PTP4A1	0.315052	-0.498454	0
KREMEN1	0.315228	-0.496581	0
C12orf75	0.315391	-0.494838	0
IGKC	0.315899	-0.489439	0
NDUFB5	0.317063	-0.477049	0
MAMDC4	0.317323	-0.474278	0
EHD4	0.317431	-0.473125	0
IGLC3	0.317627	-0.471037	0
HOXA9	0.317637	-0.470935	0
RGS3	0.318245	-0.464467	0
IGLC2	0.318589	-0.460802	0
LGMN	0.318901	-0.457475	0
MON1A	0.319351	-0.452693	0
MST1P2	0.319423	-0.451917	0
FAM3A	0.319524	-0.450842	0
HNRNPAB	0.320239	-0.443235	0
SMIM20	0.320334	-0.442226	0
TMED2	0.321016	-0.434962	0
TFPI	0.321212	-0.43288	0
SLC25A3	0.321448	-0.430363	0
HEXB	0.321774	-0.426898	0
FAM118B	0.322035	-0.424121	0
RABL6	0.322461	-0.419582	0
MRPL34	0.32441	-0.398836	0
FUCA2	0.325241	-0.389987	0
LRP10	0.32663	-0.375204	0
IGLC1	0.328341	-0.356986	0
TMEM115	0.32881	-0.351994	0
DCBLD1	0.33049	-0.334112	0
PPA2	0.330918	-0.329561	0
HOXB6	0.330934	-0.329389	0
C8orf82	0.331402	-0.324404	0
SLC7A8	0.331895	-0.319156	0
PIM1	0.333052	-0.306845	0
TRABD2A	0.334238	-0.294222	0
MYCBP	0.335148	-0.284528	0
ECI2	0.33633	-0.271949	0
PDK4	0.337871	-0.25555	0
AGFG2	0.338101	-0.253099	0
PFKP	0.339738	-0.235672	0
MIDN	0.339758	-0.235457	0
PLOD3	0.340721	-0.225207	0
MRPS35	0.342152	-0.209979	0
RAB27A	0.345339	-0.176045	0
SMIM19	0.34716	-0.156664	0
PKDCC	0.349604	-0.130649	0
PDHA1	0.350308	-0.123155	0
TM9SF1	0.350908	-0.116766	0
ARFGAP3	0.351061	-0.115141	0
PPP1R13L	0.35232	-0.10174	0
FASN	0.354921	-0.0740519	0
EDN1	0.355089	-0.0722654	0
SLC7A1	0.355188	-0.0712068	0
DNAJC3	0.355829	-0.0643876	0
TICAM1	0.356227	-0.0601426	0
SLC16A4	0.3591	-0.0295582	0
ITPKC	0.359181	-0.0287012	0
RALA	0.360127	-0.0186285	0
GADD45A	0.363009	0.0120482	0
NDUFS2	0.363941	0.0219668	0
TRIQK	0.364351	0.0263365	0
ARFIP1	0.365967	0.0435304	0
LIF	0.367189	0.0565433	0
CCNYL1	0.372155	0.109407	0
TOMM40L	0.372745	0.115683	0
TMEM14A	0.373212	0.120654	0
MOCS1	0.375026	0.139962	0
GBE1	0.375306	0.142949	0
HAGH	0.375524	0.145274	0
FAM32A	0.37796	0.171204	0
TRAM1	0.378579	0.177793	0
SEMA3G	0.378776	0.179889	0
SLC25A25	0.378803	0.180175	0
ATP6V0A1	0.378973	0.181984	0
GLO1	0.379144	0.183803	0
TMEM254	0.37951	0.187701	0
OPTN	0.380239	0.195456	0
FKBP5	0.380247	0.195544	0
CALM3	0.381175	0.205419	0
MCF2L	0.383117	0.226091	0
SIGMAR1	0.384045	0.235979	0
ITM2B	0.38554	0.251886	0
SVIL	0.386678	0.263997	0
TXNRD1	0.389207	0.290928	0
RAB40C	0.390695	0.306765	0
FADD	0.392607	0.327114	0
POLD3	0.394133	0.343357	0
ATG9A	0.394971	0.352279	0
TPM1	0.395217	0.354896	0
MINDY1	0.395523	0.358157	0
RUSC1	0.395561	0.358559	0
COA7	0.395834	0.361471	0
CRLS1	0.396858	0.372367	0
RGMB	0.396963	0.373482	0
PRTFDC1	0.397253	0.376574	0
PIK3R2	0.397342	0.377524	0
DOCK6	0.399567	0.401202	0
SH3GL1	0.399672	0.402323	0
PET117	0.399683	0.402435	0
ZNF768	0.400307	0.409078	0
MAGT1	0.400454	0.41065	0
PIGX	0.400646	0.412686	0
GOLPH3L	0.400781	0.414127	0
GATM	0.403669	0.444872	0
AP3S1	0.406621	0.476289	0
AGPAT1	0.407146	0.481885	0
LAMP2	0.407309	0.483619	0
SLC44A1	0.409824	0.510385	0
RXRA	0.4109	0.521846	0
CRYZ	0.41106	0.523542	0
ENDOD1	0.411989	0.533437	0
ERGIC1	0.412504	0.538921	0
IL13RA1	0.412966	0.543836	0
USP53	0.413104	0.545307	0
FAM13A	0.41321	0.546438	0
NSMF	0.413473	0.549235	0
DNAJC25	0.413815	0.552873	0
SYNPO	0.414177	0.556731	0
DHRS4-AS1	0.414534	0.56053	0
UBTD2	0.415691	0.572839	0
CYP4V2	0.416293	0.57925	0
RMND1	0.416314	0.579475	0
MED9	0.418192	0.599463	0
HSDL2	0.420224	0.621094	0
CYTH2	0.420675	0.625894	0
YIPF5	0.422134	0.641429	0
SOX13	0.422265	0.642818	0
LHFPL2	0.422522	0.645559	0
ECHDC2	0.422947	0.650088	0
GLUD1	0.423177	0.652529	0
EIF4EBP2	0.424501	0.666623	0
FAM222B	0.424777	0.669563	0
COX10	0.426221	0.684936	0
PTCH1	0.428157	0.705545	0
MERTK	0.428923	0.713694	0
CCNG1	0.429088	0.715459	0
ARHGAP26	0.4294	0.718771	0
SIPA1L1	0.429437	0.71917	0
DMXL2	0.430671	0.732302	0
CAT	0.431256	0.738533	0
MFSD6	0.431483	0.740945	0
HCCS	0.431601	0.742202	0
RNF141	0.431762	0.743923	0
NEDD9	0.43216	0.748152	0
TMEM127	0.432297	0.749612	0
ZSWIM6	0.434479	0.772841	0
ENPP4	0.43722	0.802023	0
PDE8A	0.438496	0.815602	0
BCAR3	0.439175	0.822831	0
PLA2G12A	0.439186	0.822947	0
ACADM	0.439475	0.826026	0
RMND5A	0.439582	0.827165	0
ABAT	0.439606	0.827415	0
ZMYND8	0.43999	0.831505	0
CCZ1	0.441006	0.842323	0
FCHO2	0.44151	0.847687	0
EGLN1	0.442104	0.854008	0
TDRD7	0.443094	0.864547	0
FBXO31	0.443141	0.865043	0
VPS37C	0.443951	0.873669	0
UBL3	0.445225	0.887233	0
SDHAP2	0.446203	0.897638	0
MAN2A1	0.448593	0.923087	0
SLC25A44	0.449159	0.929107	0
ZDHHC7	0.449625	0.934066	0
SPRED2	0.44985	0.936458	0
CAMK2D	0.450419	0.942519	0
PRKAB2	0.451259	0.951465	0
NCOA4	0.451555	0.954609	0
ENOSF1	0.452223	0.961727	0
ARHGAP35	0.45252	0.964887	0
CHMP1B	0.452667	0.966449	0
SMAD7	0.454474	0.985689	0
PER2	0.455248	0.993926	0
BRPF3	0.45787	1.02184	0
PIK3CB	0.458053	1.02379	0
STARD5	0.459069	1.0346	0
RNF123	0.459183	1.03582	0
TBC1D23	0.459547	1.03969	0
CCDC85C	0.460369	1.04843	0
NBR1	0.460931	1.05442	0
SLC4A7	0.46258	1.07197	0
PPP2R1B	0.46457	1.09316	0
ERLIN2	0.466438	1.11304	0
NRIP1	0.467108	1.12018	0
ZCCHC14	0.468754	1.13769	0
CTPS2	0.46932	1.14372	0
ZSWIM8	0.469462	1.14523	0
SYNJ2BP	0.469754	1.14834	0
SLC9A6	0.469767	1.14848	0
PDE4DIP	0.470557	1.15688	0
VPS13A	0.471957	1.1718	0
AGFG1	0.472344	1.17592	0
RIPK1	0.472516	1.17775	0
SOS2	0.473086	1.18381	0
KLHDC2	0.474209	1.19576	0
CAMKK2	0.475917	1.21394	0
PTPN9	0.47698	1.22526	0
STAM2	0.477295	1.22862	0
APC	0.479043	1.24722	0
CNST	0.480219	1.25974	0
GSK3B	0.492769	1.39334	0
IL1RL1
ZBTB16
CYP4B1
CDC14B
ITGA10
MMAB
ATP5D
MFSD7
KIAA0513
NEURL2
USP54
THBD
THNSL2
ADORA3
ITGA8
F2RL3
PTPRN2
AXIN2
LIPE
BCKDHB
HIST1H1C
HOXA6
LARP1B
RIN1
FAM57A
JAG2
ALOX15B
CPM
MT1A
DHRSX
ATP5J2
C14orf2
PLEKHG5
UCHL3
PEX7
AUTS2
TMEM44
ATP5A1
ATP5G1
PPL
GBA
SERPINB8
PLEKHA1
ATP5F1
ATP5O
JDP2
PIR
PROSC
AUH
ATP5SL
HIST1H2AC
SEPT11
SSFA2
SEMA6C
RP11-452F19.3
H3F3AP4
GALNT15
TMEM44-AS1
AREG
CTD-2228K2.7
ZDHHC11B
FST
ADAMTS2
HLA-K
HLA-U
RP11-140K17.3
ADGRG6
YAE1D1
APTR
CTB-13F3.1
FAM214B
EXD3
AGAP9
RP11-574K11.5
BMS1P3
RP11-96C23.11
PIGCP1
LINC00294
RP11-613D13.10
RP11-135F9.3
C14orf1
RP11-471B22.2
HMGN2P5
PDIA2
RP11-616M22.5
RP11-473M20.9
NPIPA5
RP11-63M22.2
NPIPB15
RP11-235E17.6
RPL13P12
AC010761.9
PNMT
RP11-458J1.1
HOXB8
RP11-1055B8.4
CTB-25B13.12
YJEFN3
RPSAP58
CEACAM19
FTLP3
FRG1BP
CH507-9B2.3
GPX1P1
HMGN5
